# Supplementary material for: Novel Natural Compounds and Their Anatomical Distribution in the Stinging Fireworm Hermodice carunculata (Annelida)
Source: Mar Drugs. 2022 Sep 19;20(9):585. doi: 10.3390/md20090585 (PMC9504318; doi:10.3390/md20090585)
Supplement: Supplementary file 1 [file marinedrugs-20-00585-s001.zip]

Archive with 1 entries (1 files):
- marinedrugs-1888805-supplementary.pdf
